# Supplementary material for: Shorter leukocyte telomere length is associated with adverse COVID-19 outcomes: A cohort study in UK Biobank
Source: eBioMedicine. 2021 Jul 23;70:103485. doi: 10.1016/j.ebiom.2021.103485 (PMC8299112; doi:10.1016/j.ebiom.2021.103485)
Supplement: Supplementary file 1 [file mmc1.xlsx]

## Sheet: Supp.Table
	Supplementary Table: Disease outcome definitions and case numbers in UK Biobank. Defining 123 diseases in UK Biobank using self-reported, ICD9, ICD10, OPSC4 and operation codes to correctly identify cases. We defined the baseline date as the date of sample collection that telomere length was measured in. Prevalent cases are those that are identified to have occurred prior to baseline. Data for th…
	Disease category	Disease outcome	Sex specific	COVID cohort prevalent cases (N)	UK Biobank prevalent cases (N)	UK Biobank self-reported	UK Biobank ICD10 codes	UK Biobank ICD9 codes	UK Biobank OPCS4 codes	UK Biobank operation codes
	Cancer	Bladder		19	1315	Bladder cancer (20001:1035)	C67	188
	Cancer	Brain		6	284	Brain cancer / primary malignant brain tumour (20001:1032)	C70, C71, C72, C75.1, C75.2, C75.3, C75.4, C75.5	191
	Cancer	Breast	F	91	10486	Female only. Breast cancer (20001:1002)	C50, D05	174
	Cancer	Cervical	F	75	4819	Cervical cancer (20001:1041) or cin/pre-cancer cells cervix (20001:1072)	C53	180
	Cancer	Colorectal		30	2773	Large bowel / colorectal cancer, colon cancer / sigmoid cancer, rectal cancer or anal cancer (20001: [1020, 1022, 1023, 1021])	C18-C21	153, 154.0-154.1
	Cancer	Head and neck		10	985	Larynx/throat cancer (20001:1006), parotid gland cancer (20001:1015), other salivary gland cancer (20001:1016), lip cancer (20001:1010), tongue cancer (20001:1011), gum cancer (20001:1012), mouth cancer (20001:1077), tonsil cancer (20001:1078), oropharynx/oropharyngeal cancer (20001:1079), nasal cavity cancer (20001:1007), sinus cancer (20001:1009), cancer of lip/mouth/pharynx/oral cavity (20001:…	C32, C30, C00–C14	161, 140–149
	Cancer	Kidney		9	679	Kidney/renal cell cancer (20001:1034)	C64, C65, C66	189
	Cancer	Leukemia		9	705	Leukaemia (20001:1048), acute myeloid leukaemia (20001:1074), chronic lymphocytic (20001:1055) or chronic myeloid (20001:1056)	C91-C95	204-208
	Cancer	Liver		0	195	Liver / hepatocellular cancer (20001:1024)	C22	155
	Cancer	Lung		8	414	Lung cancer, small cell or non-small cell lung cancer (20001:[1001,1027,1028], Age lung cancer (not mesothelioma) diagnosed by doctor (22160:age)	C33
	Cancer	Lymphoma		16	1778	Lymphoma (20001:1047), Hodgkins (20001:1052) or non-Hodgkins lymphoma (20001:1053), multiple myeloma (20001:1050)	C81-C88,C90	200-203
	Cancer	Melanoma		39	3719	Malignant melanoma (20001:1059)	C43	172		Removal of malignant melanoma (20004:1593)
	Cancer	Oesophageal		3	237	Oesophageal cancer (20001:1017)	C15	150
	Cancer	Ovary	F	10	904	Ovarian cancer (20001:1039) or fallopian tube cancer (20001:1087)	C56	183
	Cancer	Pancreas		0	112	Pancreas cancer (20001:1026)	C25	157
	Cancer	Prostate	M	42	3375	Male only. Prostate cancer (20001:1044)	C61	185
	Cancer	Sarcoma		4	323	Sarcoma / fibrosarcoma (20001:1068)	C49	171
	Cancer	Small intestine		1	253	Small intestine / small bowel cancer (20001:1019)	C17	152
	Cancer	Stomach		1	242	Stomach cancer (20001:1018)	C16	151
	Cancer	Testicular	M	8	796	Testicular cancer (20001:1045)	C62	186
	Cancer	Thyroid		6	484	Thyroid cancer (20001:1065)	C73	193
	Cancer	Uterus	F	10	1287	Uterine/endometrial cancer (20001:1040)	C54-C55	179, 182
	Cardiovascular	Aortic valve stenosis		6	657	Aortic stenosis (20002:1490)	I35.0	424.1
	Cardiovascular	Atrial fibrillation		106	7237	Atrial fibrillation (20002:1471) or atrial flutter (20002:1483)	I48	427.3
	Cardiovascular	Coronary artery disease		264	19232	Heart attack / myocardial infarction (20002:1075), heart attack diagnosed by a doctor (6150:1), age heart attack diagnosed (3894:age), date of myocardic infarction (42000:date), date of STEMI (42002:date), date of NSTEMI (42004:date)	I21-I25	410-412, 414	K40-K46, K49, K50.1, K75	Coronary angioplasty (PTCA) stent (20004:1070), coronary artery bypass grafts (CABG) (20004:1095), triple heart bypass (20004:1523)
	Cardiovascular	Heart failure		34	2249	Heart failure / pulmonary odema (20002:1076)	I50,I11.0,I13.0,I13.2	428
	Cardiovascular	Hypertension		811	56615	Blood pressure medications (6177:2, 6153:2), vascular / heart problems diagnosed by doctor - high blood pressure (6150:4), high systolic blood pressure (BP), automated reading (4080:>140), high systolic BP, manual reading (93:>140), high diastolic BP, automated reading (4079:>90), high diastolic BP, manual reading (94:>90), age high blood pressure diagnosed (2966:age)	I10-I13, I15	401-405
	Cardiovascular	Peripheral vascular disease		34	2507	Peripheral vascular disease (PVD) (20002:1067) or leg claudication / intermittent claudication (20002:1087)	I73.9, I74	443.9, 444
	Cardiovascular	Raynaud's		21	1699	Raynaud's phenomenon / disease (20002:1561)	I73.0	443
	Cardiovascular	Stroke		128	8167	Stroke (20002:1081), subarachnoid haemorrhage (20002:1086), ischaemic stroke (20002:1583), vascular/heart problems diagnosed by doctor - stroke (6150:3), age stroke diagnosed (4056:age), date of stroke (42006:date), age of ischaemic stroke (42008:date), age of intracerebral haemmorage (42010:date), date of subarachnoid haemmorage (42012:date)	I60-I64, G46.3, G46.4, G46.5, G46.6, G46.7, G46.8	430-432
	Cardiovascular	Varicose		560	35645	Varicose veins (20002:1494), varicose ulcer (20002:1593)	I83, I84	454		Varicose vein surgery (20004:1479)
	Cardiovascular	Venous thromboembolism		220	13018	Venous thromboembolic disease (20002:1068), pulmonary embolism (20002:1093) or deep venous thrombosis (DVT) (20002:1094)	I26, I80, I81, I82, I74, I63.6, I67.6	415.1, 451-453
	Digestive	Abdominal hernia		6	530	Abdominal hernia (20002:1511)	K45-K46		T98
	Digestive	Appendicitis		121	7709	Appendicitis (20002:1502)	K35-K37	540-543	H01, H02, H03
	Digestive	Coeliac disease		25	2163	Malabsorption / coeliac disease (20002:1456), coeliac disease or gluten sensitivity (21068:1)	K90.0	579
	Digestive	Colorectal polyp		171	11171	Rectal or colon adenoma / polyps (20002:1460) or benign neoplasms	K63.5, K62.0, K62.1, D12	5690, 211.3, 211.4, 2095	H481
	Digestive	Diverticulitis		190	13227	Diverticular disease / diverticulitis (20002:1458)	K57, K38.2	562	H12.1
	Digestive	Gallstone		128	9431	Cholelithiasis / gall stones (20002:1183)	K80	574		Gallstones removed (20004:1528)
	Digestive	Gastro-oesophageal reflux disease		474	29406	Gastro-oesophageal reflux or gastric reflux (20002:1138)	K21	530.11, 530.81	G24-G25
	Digestive	Haemorrhoids		119	9573	Haemorroids / piles (20002:1505)	K64	455		Haemorroidectomy / piles surgery / banding of piles (20004:1483)
	Digestive	Hiatus hernia		292	20487	Hiatus hernia (20002:1474)	K44.0, K44.1, K44.9	552.3, 553.3, 551.3	G23
	Digestive	Inflammatory bowel disease		72	5116	Inflammatory bowel disease (20002:1461), Crohn's disease (20002:1462) or ulcerative colitis (20002:1463)	K50-K51	555-556
	Digestive	Inguinal hernia		163	12279	Inguinal hernia (20002:1513)	K40	5500, 5501, 5509	T19,T20,T21
	Digestive	Irritable bowel syndrome		239	13619	Irritable bowel syndrome (20002:1154)	K58	564.1
	Digestive	Liver cirrhosis		34	1723	Liver failure / cirrhosis (20002:1158), primary biliary cirrhosis (20002:1136), alcoholic liver disease or alcoholic cirrhosis (20002:1604)	K70, K74	571
	Digestive	Oesophagitis		21	1411	Oesophagitis / barretts oesophagus (20002:1139)	K20, K22.7	530.10, 530.85
	Digestive	Pancreatitis		22	1785	Pancreatitis (20002:1165)	K85, K86.0–K86.1, K86.3, B25.2, B26.3, K87.1	577.0–577.1, 0723
	Digestive	Peptic ulcer		151	9604	Peptic ulcer (20002:1400), duodenal ulcer (20002:1457) or gastric / stomach ulcers (20002:1142)	K25-K28	531-533	G35,G52	Peptic ulcer surgery (20004:1566), Gastric ulcer surgery (20004:1567)
	Digestive	Peritonitis		30	1982	Peritonitis (20002:1190)	K65, K67, N733, N734, N735, A1831, A5485, A7481	567, 56889, 0140, 03283, 0952, 09886, 6145, 6147
	Digestive	Umbilical hernia		47	2734	Umbilical hernia (20002:1512)	K42	5511, 5521, 5531	T24,T97
	Endocrine	Type-1 diabetes		33	2369	Diabetes type I (juvenile type) (20002:1222)	E10	250.01, 250.03, 250.11, 250.13, 250.21, 250.23, 250.31, 250.33, 250.41, 250.43, 250.51, 250.53, 250.61, 250.63, 250.71, 250.73, 250.81, 250.83, 250.91, 250.93
	Endocrine	Type-2 diabetes		338	22461	Diabetes type II (20002:1223), generic diabetes (20002:1220) and age of onset 35+ years old (2976:>35)	E11, E13-E14	250.00,250.02,250.10,250.12,250.20,250.22,250.30,250.32,250.40,250.42,250.50,250.52,250.60,250.62,250.70,250.72,250.80,250.82,250.90,250.92
	Endocrine	Hyperthyroidism		55	4327	Hyperthyroidism / thyrotoxicosis (20002:1225)	E05	242.9
	Endocrine	Hypothyroidism		339	23840	Hypothyroidism / myxoedema (20002:1226)	E03.9	244.9
	Genitourinary	Benign breast lump	F	41	3404	Female only. Breast lump (20002:1666)	D24, N608, N609	217, 6108, 6109
	Genitourinary	Benign prostatic hyperplasia	M	121	10443	Male-only. Enlarged prostate (20002:1396) or benign prostatic hypertrophy (BPH) (20002:1516)	N40	600
	Genitourinary	Breast cyst	F	73	7039	Female only. Breast cysts (20002:1367)	N60.0-N60.4	610.0-610.4		Breast cyst / abscess removal (20004:1513)
	Genitourinary	Chronic kidney disease		11	1308	Renal / kidney failure (20002:1192) requiring dialysis (20002:1193) or not requiring dialysis (20002:1194)	N18	585	L74.6, M01.1, M01.2, M01.3, M01.4, M01.5, M01.8, M01.9, M02.6, M02.7, M08.4, M17.2, M17.4, M17.8, M17.9, X40.1, X40.2, X40.3, X40.5, X40.6, X41.1, X41.2, X42.1
	Genitourinary	Endometriosis	F	117	6825	Female-only. Endometriosis (20002:1402)	N80	617
	Genitourinary	Female infertility	F	7	1119	Female-only. Female infertility (20002:1403)	N97.0	628
	Genitourinary	Kidney stone		112	6824	Kidney stone / ureter stone / bladder stone (20002:1197)	N20.0-N20.9, N21, N22, N13.2	592.0, 592.1,592.9,594	M06.1, M09, M09.1, M09.2, M09.3, M09.4, M09.8, M09.9, M14, M14.1, M14.8, M14.9, M16.4, M23.1, M26.1, M26.2, M26.3, M27.1, M27.2, M27.3, M28, M28.1, M28.2, M28.3, M28.4, M28.5, M28.8, M28.9, M31, M31.1, M31.8, M31.9, M39.1, M44.2, M75.4, M86.1	Percutaneous / open kidney stone surgery / lithotripsy (20004:1197)
	Genitourinary	Ovarian cyst	F	201	11902	Female-only. Ovarian cyst or cysts (20002:1349), polycystic ovaries / polycystic ovarian syndrome (20002:1350)	N83.0-N83.2, E282, D27	620.0-620.2, 2564	Q474, Q493	Ovarian cyst removal / surgery (20004:1506)
	Genitourinary	Uterine fibroid	F	218	17114	Female-only. Uterine fibroids (20002:1351)	D25	218		Myomectomy / fibroids removed (20004:1509)
	Genitourinary	Uterine polyps	F	124	9829	Female-only. Uterine polyps (20002:1352)	N84.0, N84.1, D26	6210, 2190, 2191		Uterine polypectomy/uterine polyps removed (20004:1539)
	Genitourinary	Uterine prolapse	F	147	9113	Female-only. Vaginal prolapse / uterine prolapse (20004:1353)	N81	618.0-618.4, 618.6-618.9
	Immune	Allergy/hypersensitivity		264	15721	Allergy / hypersensitivity / anaphylaxis (20002:1374)	T78.2, T78.4, T780-T781, Z9101, Z9102, T886, Z88, Z91103-Z9109, K0855	995.0, V1381, 9956, 997, 99527, 52566, 9953, V150
	Immune	Atopic dermatitis		200	13074		L20	691.8
	Immune	Immunodeficiency		15	544	Self-reported history of immunodeficiencies, HIV/AIDS (20002:1439)	D80-D84, B20-B24, R75, Z21	07953, 2790, 2791, 2792, 2793, 79571, 042, V08
	Immune	Systemic lupus erythematosus		11	701	Systemic lupus erythematosis (20002:1381)	M32, H0112, L93	710.0, 37334, 6954
	Immune	Polymyalgia rheumatica		15	1050	Polymyalgia rheumatica (20002:1377)	M31.5, M35.3	725
	Immune	Psoriasis		107	6191	Psoriasis (20002:1453)	L40	696
	Immune	Sarcoidosis		8	1077	Sarcoidosis (20002:1371)	D86	135
	Immune	Sjogren's syndrome		4	559	Sjogren's syndrome / sicca syndrome (20002:1382)	M35.0	710.2
	Infections	Helicobacter pylori		21	1364	Helicobacter pylori (20002:1442)	B9681	41.86
	Infections	Hepatitis		39	2833	Self-reported history of hepatitis, infective and non-infective hepatitis, hepatitis ABCDE (20002:1155, 20002:1156, 20002:1157, 20002:1578, 20002:1579, 20002:1580, 20002:1581, 20002:1582)	B15-B19, K73	070, 5714, 5731, 5732, 5733
	Infections	Malaria		7	795	Malaria (20002:1441)	B50-B54	84
	Infections	Measles		86	7129	Measles / morbillivirus (20002:1568)	B05	55
	Infections	Meningitis		43	2032	Meningitis (20002:1247)	G00-G02,A39	320–321
	Infections	Mononucleosis		18	1197	Infectious mononucleosis / glandular fever / epstein barr virus (1567)	B27	75
	Infections	Mumps		37	4460	Mumps / epidemic parotitis (20002:1569), ICD10: ICD9-CM:	B26	72
	Infections	Pertussis		12	1489	Whooping cough / pertussis (20002:1572)	A37	33
	Infections	Rheumatic fever		21	1464	Rheumatic fever (20002:1479)	I00-I02	390, 391, 392
	Infections	Rubella		23	2564	Rubella / german measles (20002:1570)	B06	56
	Infections	Scarlatina		12	1179	Scarlet fever / scarlatina (20002:1677)	A38	34.1
	Infections	Tuberculosis		45	2874	Tuberculosis (20002:1440), Age tuberculosis diagnosed by doctor (22157:age)	A15-A19	010-018
	Infections	Varicella		124	9747	Chickenpox (20002:1571), varicella (20002:1674) or shingles (20002:1573)	B01-B02	052, 053
	Musculoskeletal	Gout		128	7108	Gout (20002:1466)	M10	274
	Musculoskeletal	Intervertebral disc disease		202	12940	Prolapsed disc / slipped disc (20002:1312) or disc degeneration (20002:1533)	M50-M51	722	V29, V29.1, V29.2, V29.3, V29.4, V29.5, V29.6, V29.8, V29.9, V30, V30.1, V30.2, V30.3, V30.4, V30.5, V30.6, V30.8, V30.9, V31, V31.1, V31.2, V31.3, V31.4, V31.8, V31.9, V32, V32.1, V32.2, V32.3, V32.4, V32.8, V32.9, V33, V33.1, V33.2, V33.3, V33.4, V33.5, V33.6, V33.7, V33.8, V33.9, V34, V34.1, V34.2, V34.3, V34.4, V34.5, V34.6, V34.7, V34.8, V34.9, V35, V35.1, V35.2, V35.8, V35.9, V36, V36.1, V3…
	Musculoskeletal	Osteoarthritis/spodylopathy		389	22082	Osteoarthritis (20002:1465)	M150, M151, M152, M1599, M16, M160, M161, M169, M17, M170, M171, M179, M18, M180, M181, M189, M19, M190, M1900, M1901, M1902, M1903, M1904, M1905, M1906, M1907, M1908, M1909, M199, M1990, M1991, M1992, M1993, M1994, M1995, M1996, M1997, M1998, M1999, M472, M4720, M4721, M4722, M4723, M4724, M4725, M4726, M4727, M4728, M4729, M478, M4780, M4781, M4782, M4783, M4784, M4785 , M4786, M4787, M4788, M4…	7153, 71530, 71531, 71532, 71533, 71534, 71535, 71536, 71537, 71538, 71539, 7158, 7159, 715, 7150, 7151, 71510, 71511, 71512, 71513, 71514, 71515, 71516, 71517, 71518, 71519, 7210, 7212, 7213, 7219a
	Musculoskeletal	Osteoporosis		106	9225	Osteoporosis (20002:1309)	M80-M82	733
	Musculoskeletal	Rheumatoid arthritis		83	6078	Rheumatoid arthritis (20002:1464)	M05-M06	714
	Musculoskeletal	Sciatica		87	6063	Sciatica (20002:1476)	M54.3-M54.4	724.3
	Musculoskeletal	Spondylitis		94	5740	Spine arthritis / spondylitis (20002:1311) or ankylosing spondylitis (20002:1313)	M46.0, M46.1, M46.5-M46.9, M08.1, M45	721.90, 721.91, 720.0
	Neurological/psychiatric	Dementia (Alzheimer's)		0	17		F00, G30	331
	Neurological/psychiatric	Anorexia		7	687	Anorexia / bulimia / other eating disorder (20002:1470)	F500, F502, F508, R630	3071, 7830, 30751
	Neurological/psychiatric	Anxiety		130	8340	Anxiety / panic attacks (20002:1287)	F40-F41	300
	Neurological/psychiatric	Chronic fatigue syndrome		22	2175	Chronic fatigue syndrome (20002:1482)	R5382, F48.0, G93.3, M79.7	78071
	Neurological/psychiatric	Depression		1178	88247	Depression (20002:1286), Probable Recurrent major depression (severe) (20126:3), Probable Recurrent major depression (moderate) (20126:4), Single Probable major depression episode (20126:5), age at first depression (20433:age)	F32-F33	296.2-296.3
	Neurological/psychiatric	Epilepsy		77	4550	Epilepsy (20002:1264)	G40-G41	345
	Neurological/psychiatric	Mania / bipolar disorder		27	1568	Mania / bipolar disorder / manic depression (20002:1291), Bipolar I Disorder (20126:1), Bipolar II Disorder (20126:2)	F30-F31	296.0-296.1, 296.4-296.8
	Neurological/psychiatric	Migraine		229	15739	Migraine (20002:1265)	G43	346
	Neurological/psychiatric	Multiple sclerosis		14	1764	Multiple sclerosis (20002:1261)	G35	340
	Neurological/psychiatric	Dementia (non-Alzheimer's)		2	202		F01-F03,G31	290,331.1,331.2,331.8,331.9
	Neurological/psychiatric	Parkinson's disease		15	841	Parkinson's disease (20002:1262)	G20-G21, F02.3	332
	Neurological/psychiatric	Schizophrenia		10	972	Schizophrenia (20002:1289)	F20, F21, F22, F25, F28, F29	295
	Neurological/psychiatric	Vertigo		92	4590	Self-reported history of meniere's disease, vertigo, or labyrinthitis (20002:1421, 20002:1500, 20002:1499)	H81, R42	438.85, 780.4
	Respiratory	Asthma		960	58504	Asthma (20002:1111), age asthma diagnosed by doctor (22147:age), age asthma diagnosed (3786:age)	J45, J46	493
	Respiratory	Chronic obstructive pulmonary disease		151	9859	COPD (20002:1112) or emphysema / chronic bronchitis (20002:1113), age COPD diagnosed (22150:age)	J40-J44	490-492, 495-496
	Respiratory	Hayfever		460	30053	Hayfever or allergic rhinitis (20002:1387)	J30,J31	477
	Respiratory	Nasal polyps		69	4726	Nasal polyps (20002:1417)	J33	471		Nasal polyp surgery / nasal polypectomy (20004:1559)
	Respiratory	Otitis media		16	1316	Otitis media (not self-reported)	H65-H66	381-382
	Respiratory	Pleurisy		30	2057	Pleurisy (20002:1125)	R09.1	511.0, 511.1
	Respiratory	Pneumonia		203	12968	Pneumonia (20002:1398)	J10-J18, J20-J22	466, 480-487
	Respiratory	Pneumothorax		12	1169	Spontaneous pneumothorax / recurrent pneumothorax (20002:1126)	J93.0, J93.1, J9381	512.0, 512.81, 512.82
	Respiratory	Sinusitis		95	5379	Chronic sinusitis (20002:1416)	J01, J32	461, 473
	Respiratory	Sleep apnoea		59	3253	Sleep apnoea (20002:1123)	G47.3	327.2, 780.57
	Respiratory	Tonsillitis		897	76268	Tonsillitis (20002:1598)	J03, J35.0	463, 474.0		Tonsillectomy +/- adenoids (20004:1478)
	Sensory	Cataract		202	16247	Cataract (20002:1278), Age cataract diagnosed (4700:age)	H25-H26, H28, Q12.0	366	C71.1, C71.2, C71.3, C71.8, C71.9, C72.1, C72.2, C72.3, C72.8, C72.9, C73.1, C73.2, C73.3, C73.4, C73.8, C73.9, C74.1, C74.2, C74.3, C74.8, C74.9, C75.1, C75.2, C75.3, C75.4, C75.8, C75.9, C77.1, C77.2, C77.6, C77.8, C77.9	Cataract extraction / lens implant (20004:1435)
	Sensory	Diabetic eye disease		52	2474	Diabetic eye disease (20002:1276), Age when diabetes-related eye disease diagnosed (5901:age)	H36, E10.3, E11.3, E12.3, E13.3, E14.3	250.5, 3620, 36641
	Sensory	Glaucoma		76	6257	Glaucoma (20002:1277), Age glaucoma diagnosed (4689:age)	H40-H42	365	C60.1, C60.2, C60.3, C60.4, C60.5, C60.6, C60.8, C60.9, C61.1, C61.2, C61.3, C61.4, C61.5, C61.8, C61.9, C62.1, C62.2, C62.3, C62.4, C62.8, C62.9	Glaucoma surgery / trabeculectomy (20004:1436)
	Sensory	Meniere's disease		25	1433	Meniere's disease (20002:1421)	H81.0	386
	Sensory	Retinal detachment		41	2802	Retinal detachment (20002:1281)	H330, H332, H333, H334	3610, 3612, 3618	C81,C81.1,C81.2,C81.8,C81.9
	Sensory	Tinnitus		20	1564	Tinnitus (20002:1597)	H93.1	388.3
